# Supplementary material for: Mechanical Force-Induced Color-Variable Luminescence of Carbon Dots in Boric Acid Matrix
Source: Molecules. 2023 Apr 12;28(8):3388. doi: 10.3390/molecules28083388 (PMC10141381; doi:10.3390/molecules28083388)
Supplement: Supplementary file 1 [file molecules-28-03388-s001.zip]

Archive with 1 entries (1 files):
- molecules-2321091-supplementary.pdf
